# Supplementary material for: Nanoengineered Cobalt Electrocatalyst for Alkaline Oxygen Evolution Reaction
Source: Nanomaterials (Basel). 2024 May 28;14(11):946. doi: 10.3390/nano14110946 (PMC11173492; doi:10.3390/nano14110946)
Supplement: Supplementary file 1 [file nanomaterials-14-00946-s001.zip]

Archive with 1 entries (1 files):
- nanomaterials-3019778-supplementary.pdf
